# Supplementary material for: Evaluation of Minimum Inhibitory Concentrations for 154 Mycoplasma synoviae isolates from Italy collected during 2012-2017
Source: PLoS One. 2019 Nov 7;14(11):e0224903. doi: 10.1371/journal.pone.0224903 (PMC6837496; doi:10.1371/journal.pone.0224903)
Supplement: S1 Table — The name of the single isolates selected for the study is reported in the table together with the genotype, the poultry sector from which they were isolated, and the MIC data sorted by drug. (XLSX) [file pone.0224903.s001.xlsx]

## Sheet: Foglio1
Isolate	GENOTYPE	Poultry Sector	Doxy	Enro	Florf	Linc	Ossi	Spira	Tiam	Eri	Tilm	Til
IZSVE/1806/14F/2012	D	L	0.25	>16	<0,5	<0,5	1	<0,5	0.5	>8	0.06	0.03125
IZSVE/806/14F/2012	F	L	0.5	>16	<0,5	1	1	1	0.5	>8	0.5	0.0625			Legend:
IZSVE/1405/24F/2012	D	L	0.25	>16	<0,5	<0,5	<0,5	<0,5	0.125	>8	0.25	0.03125			L	Layer
IZSVE/5803/1F/2012	D	L	0.5	>16	1	<0,5	2	<0,5	0.5	>8	0.5	0.03125			B	Broiler
IZSVE/5976/8D/2012	D	L	0.5	>16	1	<0,5	1	1	0.5	>8	0.5	0.03125			T	Turkey
IZSVE/71/8F/2012	F	L	0.5	>16	1	1	1	1	0.5	>8	0.5	0.0625
IZSVE/430/2F/2012	D	B	0.5	4	2	<0,5	<0,5	1	1	>8	1	0.03125
IZSVE/5619/7F/2012	D	B	1	>16	2	1	2	2	1	>8	1	0.0625
IZSVE/5715/4F/2012	D	B	2	>16	2	2	4	1	2	>8	1	0.0625
IZSVE/69/7F/2012	F	L	1	>16	2	2	2	2	1	>8	1	0.125
IZSVE/70/4F/2012	F	L	1	>16	2	1	1	2	1	>8	1	0.125
IZSVE/2139/22F/2012	C	L	1	>16	2	1	1	<0,5	0.5	>8	1	0.0625
IZSVE/3515/1F/2012	D	L	0.5	>16	1	<0,5	<0,5	<0,5	0.25	>8	0.25	0.03125
IZSVE/2303/89F/2013	C	B	<0,125	4	<0,5	<0,5	<0,5	<0,5	0.25	>8	0.125	0.015625
IZSVE/3756/2D/2013	F	B	0.25	>16	<0,5	<0,5	<0,5	<0,5	0.25	>8	0.5	0.015625
IZSVE/239/3F/2013	D	T	0.5	>16	1	<0,5	1	<0,5	0.25	>8	1	0.03125
IZSVE/1085/23F/2013	F	B	0.5	>16	1	1	2	<0,5	1	>8	1	0.03125
IZSVE/1644/2F/2013	F	B	1	>16	1	<0,5	1	<0,5	0.5	>8	0.25	0.015625
IZSVE/2094/10F/2013	F	B	1	>16	1	>32	2	8	1	>8	>32	0.5
IZSVE/2602/57F/2013	D	B	0.5	>16	1	<0,5	1	<0,5	0.0625	>8	0.125	<0,0078125
IZSVE/2211/1F/2013	F	L	0.5	>16	1	0.5	1	<0,5	0.25	>8	0.25	0.015625
IZSVE/4004/3D/2013	D	B	0.5	>16	1	<0,5	1	<0,5	0.25	>8	0.5	0.015625
IZSVE/3792/33F/2013	A	B	<0,125	4	1	<0,5	<0,5	<0,5	0.125	>8	0.125	<0,0078125
IZSVE/4828/1F/2013	C	T	0.25	2	1	<0,5	<0,5	1	0.5	>8	1	0.03125
IZSVE/4444/23F/2013	D	L	0.5	>16	1	<0,5	<0,5	<0,5	0.25	>8	0.5	0.03125
IZSVE/5914/1D/2013	F	B	0.5	>16	1	>32	1	16	0.5	>8	>32	>32
IZSVE/6681/7F/2013	D	B	0.5	>16	1	1	1	1	0.25	>8	0.5	0.0625
IZSVE/7055/2F/2013	F	B	0.5	>16	1	<0,5	1	1	0.5	>8	0.5	0.0625
IZSVE/240/1F/2013	F	B	1	>16	2	1	2	1	1	>8	1	0.0625
IZSVE/2526/3F/2013	F	B	1	>16	2	<0,5	2	<0,5	0.5	>8	0.5	0.03125
IZSVE/2649/16F/2013	F	T	1	>16	2	1	2	1	0.5	>8	1	0.03125
IZSVE/1711/2F/2013	D	B	1	>16	2	1	2	8	1	>8	1	0.0625
IZSVE/3757/2F/2013	D	B	2	>16	2	1	2	1	1	>8	1	0.0625
IZSVE/4515/3F/2013	F	L	1	>16	2	1	2	1	0.5	>8	0.5	0.03125
IZSVE/4498/2F/2013	D	T	0.5	>16	2	1	<0,5	<0,5	0.5	>8	>32	2
IZSVE/6455/25F/2013	D	L	1	>16	2	1	2	1	0.5	>8	0.5	0.0625
IZSVE/1105/5F/2013	F	T	1	>16	4	1	2	1	0.5	>8	1	0.03125
IZSVE/4109/1F/2013	F	T	2	>16	4	1	4	<0,5	1	>8	1	0.03125
IZSVE/587/7F/2014	D	B	0.5	>16	<0,5	<0,5	1	<0,5	0.25	>8	2	0.125
IZSVE/588/5F/2014	D	B	1	>16	<0,5	<0,5	1	<0,5	0.25	>8	4	0.125
IZSVE/590/1F/2014	D	B	0.5	>16	<0,5	<0,5	1	<0,5	0.25	>8	0.5	0.03125
IZSVE/494/17F/2014	D	L	0.5	>16	<0,5	<0,5	<0,5	<0,5	0.25	>8	2	0.0625
IZSVE/589/1F/2014	C	B	0.25	4	<0,5	4	<0,5	2	0.5	>8	16	0.5
IZSVE/3501/1D/2014	D	T	0.5	>16	<0,5	<0,5	<0,5	<0,5	0.25	>8	0.125	0.015625
IZSVE/150/4D/2014	F	B	1	>16	1	<0,5	1	<0,5	0.5	>8	0.125	0.03125
IZSVE/1307/1D/2014	C	B	1	>16	1	1	1	1	0.5	>8	0.5	0.0625
IZSVE/2974/1F/2014	D	T	0.5	>16	1	<0,5	1	<0,5	0.25	>8	0.5	0.03125
IZSVE/149/16F/2014	D	B	0.5	>16	2	<0,5	1	4	0.5	>8	0.5	0.03125
IZSVE/151/1D/2014	D	B	1	>16	2	1	2	1	1	>8	0.5	0.0625
IZSVE/1353/1F/2014	D	T	1	4	2	1	1	1	0.5	>8	16	0.5
IZSVE/2948/3F/2014	F	B	1	>16	2	1	2	1	0.5	>8	1	0.0625
IZSVE/2975/1F/2014	F	T	1	>16	2	1	2	1	0.5	>8	0.5	0.0625
IZSVE/3441/1F/2014	F	T	1	>16	2	1	1	<0,5	0.5	>8	0.5	0.03125
IZSVE/3960/2F/2014	D	B	1	>16	2	1	4	<0,5	0.5	>8	>32	2
IZSVE/3939/2F/2014	D	B	0.5	>16	1	1	<0,5	<0,5	0.5	>8	>32	2
IZSVE/3413/1F/2014	D	T	0.5	>16	1	<0,5	1	<0,5	0.125	>8	32	0.5
IZSVE/5017/1F/2014	D	B	0.5	>16	2	<0,5	2	<0,5	0.25	>8	0.5	0.03125
IZSVE/5212/25F/2014	D	L	0.5	>16	2	<0,5	1	1	0.5	>8	1	0.0625
IZSVE/5575/5F/2014	F	T	1	>16	1	1	1	1	0.5	>8	1	0.0625
IZSVE/5603/2F/2014	F	T	0.5	>16	1	1	1	1	0.25	>8	8	0.25
IZSVE/5817/1F/2014	C	B	0.5	4	1	<0,5	1	1	0.25	>8	2	0.0625
IZSVE/6099/1F/2014	D	T	1	>16	1	1	1	<0,5	0.5	>8	0.5	0.03125
IZSVE/6107/2F/2014	D	B	1	>16	2	1	1	1	0.5	>8	1	0.0625
IZSVE/5770/11F/2014	D	L	1	4	2	2	2	1	1	>8	8	0.5
IZSVE/6214/2F/2014	F	B	0.5	>16	2	1	1	16	0.5	>8	8	0.25
IZSVE/6259/33D/2014	D	L	0.5	>16	1	1	1	<0,5	0.5	>8	8	0.25
IZSVE/6569/5F/2014	F	L	1	>16	1	2	2	2	2	>8	2	0.0625
IZSVE/6399/1F/2014	F	B	0.5	>16	2	<0,5	1	1	0.25	>8	8	0.5
IZSVE/6709/1F/2014	D	T	0.25	>16	<0,5	<0,5	<0,5	<0,5	0.25	>8	1	0.0625
IZSVE/6365/2F/2014	F	L	0.5	8	1	<0,5	1	<0,5	0.25	>8	0.5	<0,0078125
IZSVE/21/25F/2015	F	B	1	>16	1	1	1	<0,5	0.5	>8	0.5	0.03125
IZSVE/220/30D/2015	F	B	1	16	1	<0,5	2	<0,5	0.25	>8	0.5	0.015625
IZSVE/390/3F/2015	D	L	0.5	>16	1	<0,5	1	<0,5	0.25	>8	>32	1
IZSVE/1067/23F/2015	F	B	0.25	>16	1	>32	1	8	0.5	>8	>32	1
IZSVE/1116/37D/2015	F	B	1	>16	2	>32	2	>16	2	>8	>32	4
IZSVE/1117/2D/2015	D	B	0.25	>16	1	<0,5	1	<0,5	0.25	>8	0.5	0.03125
IZSVE/1684/18F/2015	D	B	0.25	16	<0,5	<0,5	<0,5	<0,5	0.25	>8	0.25	0.03125
IZSVE/2519/1F/2015	F	T	0.5	>16	2	>32	2	>16	2	>8	>32	8
IZSVE/1687/1F/2015	D	B	0.25	>16	1	<0,5	1	<0,5	0.25	>8	0.25	0.0625
IZSVE/2376/1F/2015	D	B	0.5	1	1	<0,5	1	2	0.25	>8	1	0.0625
IZSVE/2705/5F/2015	F	L	0.5	>16	1	1	1	1	0.5	>8	0.5	0.0625
IZSVE/2705/10F/2015	D	L	0.25	>16	1	1	1	<0,5	0.5	>8	0.25	0.0625
IZSVE/2518/1F/2015	C	B	1	>16	4	>32	2	>16	2	>8	>32	>32
IZSVE/3400/1F/2015	D	T	0.5	>16	1	<0,5	1	1	0.5	>8	0.5	0.03125
IZSVE/3622/2F/2015	D	B	0.5	1	1	<0,5	1	4	0.25	>8	1	0.0625
IZSVE/3836/1F/2015	D	B	0.5	>16	1	<0,5	1	<0,5	0.5	>8	8	0.125
IZSVE/4062/2F/2015	D	B	1	4	2	1	2	1	1	>8	4	0.125
IZSVE/4119/1F/2015	D	B	0.25	>16	1	<0,5	<0,5	1	0.5	>8	0.5	0.03125
IZSVE/4364/10F/2015	D	B	0.25	>16	1	<0,5	<0,5	<0,5	0.25	>8	0.25	0.03125
IZSVE/4120/3F/2015	D	B	0.25	>16	1	1	<0,5	<0,5	0.125	>8	0.25	0.03125
IZSVE/4476/23F/2015	D	B	0.5	>16	1	<0,5	1	1	0.25	>8	0.25	0.0625
IZSVE/4597/31F/2015	D	B	0.25	>16	<0,5	<0,5	<0,5	<0,5	0.25	>8	0.125	0.03125
IZSVE/4599/2D/2015	D	B	0.25	16	<0,5	<0,5	<0,5	<0,5	0.125	>8	0.125	0.015625
IZSVE/5414/4F/2015	C	B	0.25	>16	1	<0,5	<0,5	<0,5	0.25	>8	1	0.0625
IZSVE/5053/2D/2015	F	L	0.5	>16	1	<0,5	1	<0,5	0.5	>8	0.5	0.03125
IZSVE/5502/1F/2015	F	B	0.5	>16	1	<0,5	1	<0,5	0.5	>8	1	0.03125
IZSVE/5500/5F/2015	D	B	0.5	>16	1	<0,5	1	<0,5	0.5	>8	>32	1
IZSVE/5780/2F/2015	D	B	0.5	>16	1	1	1	<0,5	0.5	>8	>32	1
IZSVE/5501/3F/2015	D	B	0.25	>16	<0,5	<0,5	1	<0,5	0.125	8	0.125	0.015625
IZSVE/5871/2F/2015	D	B	<0,125	16	<0,5	<0,5	<0,5	<0,5	0.125	8	0.125	0.015625
IZSVE/5872/3F/2015	C	B	<0,125	1	<0,5	<0,5	<0,5	<0,5	0.0625	8	1	0.0625
IZSVE/5875/5F/2015	D	B	0.5	>16	2	<0,5	1	<0,5	0.5	>8	>32	2
IZSVE/5879/6F/2015	D	B	0.5	>16	2	1	1	<0,5	0.5	>8	8	0.25
IZSVE/6429/1F/2015	D	B	0.5	>16	1	<0,5	1	<0,5	0.125	>8	32	0.5
IZSVE/6178/1F/2015	F	L	1	>16	<0,5	<0,5	2	<0,5	0.25	>8	8	0.125
IZSVE/204/26D/2016	D	B	0.5	>16	2	1	1	1	0.5	>8	0.5	0.0625
IZSVE/82/63F/2016	C	B	0.5	>16	1	<0,5	1	<0,5	0.125	>8	0.25	0.03125
IZSVE/147/1F/2016	F	T	0.5	>16	1	<0,5	1	1	0.5	>8	0.25	0.03125
IZSVE/120/11D/2016	D	B	0.5	2	2	1	1	8	0.5	>8	4	0.125
IZSVE/59/3F/2016	F	B	0.5	>16	1	4	2	8	2	>8	>32	2
IZSVE/139/23D/2016	D	B	0.5	>16	1	<0,5	1	<0,5	0.5	>8	0.25	0.03125
IZSVE/358/2F/2016	D	T	1	>16	1	1	2	4	0.25	>8	4	0.125
IZSVE/138/29F/2016	D	B	0.5	>16	1	1	1	<0,5	0.5	>8	0.25	0.03125
IZSVE/231/2F/2016	F	B	0.5	>16	1	<0,5	1	<0,5	0.25	>8	1	0.125
IZSVE/1074/15F/2016	D	L	0.5	>16	1	<0,5	1	<0,5	0.25	>8	>32	0.5
IZSVE/1162/1F/2016	F	L	0.5	>16	<0,5	<0,5	1	<0,5	0.5	>8	1	0.25
IZSVE/1464/3F/2016	D	B	0.5	>16	2	1	1	<0,5	0.5	>8	>32	1
IZSVE/1466/4F/2016	D	B	0.5	>16	2	4	2	>16	2	>8	>32	2
IZSVE/1722/8F/2016	C	B	0.5	>16	1	<0,5	1	<0,5	0.25	>8	4	0.125
IZSVE/1807/2F/2016	D	B	0.5	2	1	<0,5	1	<0,5	0.25	>8	8	0.25
IZSVE/1903/1F/2016	D	T	1	>16	1	<0,5	2	<0,5	0.25	>8	>32	0.5
IZSVE/1925/35F/2016	F	B	0.5	>16	1	>32	1	>16	1	>8	>32	4
IZSVE/1978/1F/2016	D	B	0.5	4	1	<0,5	1	<0,5	0.25	>8	4	0.125
IZSVE/1979/2F/2016	D	B	0.5	4	1	<0,5	1	<0,5	0.25	>8	4	0.125
IZSVE/1980/4F/2016	D	B	0.5	4	1	<0,5	1	<0,5	0.5	>8	4	0.25
IZSVE/1988/34F/2016	D	L	1	>16	2	1	2	1	1	>8	>32	2
IZSVE/1973/1F/2016	D	B	0.5	>16	1	<0,5	2	<0,5	0.25	>8	0.25	0.03125
IZSVE/2023/1F/2016	D	B	1	>16	1	1	2	1	0.5	>8	0.5	0.0625
IZSVE/2315/4F/2016	D	B	0.5	2	1	<0,5	<0,5	<0,5	0.25	>8	4	0.0625
IZSVE/2316/1F/2016	D	B	1	2	2	1	2	<0,5	0.5	>8	8	0.25
IZSVE/2775/1F/2016	F	B	1	>16	1	1	2	<0,5	0.5	>8	1	0.0625
IZSVE/2841/1F/2016	D	B	0.5	>16	2	1	1	1	0.5	>8	0.5	0.0625
IZSVE/2953/28D/2016	D	T	1	>16	2	<0,5	2	<0,5	0.25	>8	>32	0.5
IZSVE/3161/1D/2016	F	T	0.5	>16	1	2	1	2	1	>8	2	0.0625
IZSVE/3341/1F/2016	F	T	0.5	2	1	<0,5	2	<0,5	0.25	>8	0.25	0.03125
IZSVE/3541/2F/2016	D	B	0.5	2	1	<0,5	1	<0,5	0.25	>8	4	0.25
IZSVE/3542/1F/2016	D	B	1	2	2	1	2	1	0.5	>8	8	0.5
IZSVE/3483/6F/2016	D	L	1	>16	2	1	1	<0,5	0.5	>8	>32	2
IZSVE/3337/35F/2016	D	B	0.5	>16	1	1	1	1	0.5	>8	0.5	0.0625
IZSVE/3539/1D/2016	C	B	1	>16	1	4	2	4	0.5	>8	32	2
IZSVE/532/3F/2017	D	L	0.5	2	2	4	1	4	1	>8	2	0.25
IZSVE/470/71F/2017	D	L	0.5	>16	1	1	1	1	0.5	>8	0.5	0.0625
IZSVE/605/3F/2017	C	B	0.25	>16	1	<0,5	<0,5	1	0.5	>8	8	0.5
IZSVE/754/5F/2017	D	L	0.5	>16	1	<0,5	1	1	0.5	>8	0.5	0.03125
IZSVE/303/23F/2017	D	B	1	>16	2	1	2	<0,5	0.5	>8	0.5	0.03125
IZSVE/997/25F/2017	D	L	0.5	>16	1	1	<0,5	8	0.25	>8	0.5	0.0625
IZSVE/1020/19F/2017	F	B	2	>16	4	2	4	2	1	>8	16	1
IZSVE/1594/5F/2017	F	T	1	>16	1	1	2	<0,5	0.5	>8	8	0.25
IZSVE/1681/10D/2017	F	B	1	>16	2	2	2	2	1	>8	4	0.25
IZSVE/2005/1F/2017	F	T	1	2	2	1	2	1	0.5	>8	0.5	0.0625
IZSVE/2395/2F/2017	D	B	0.5	>16	<0,5	<0,5	2	2	0.5	>8	8	0.5
IZSVE/3035/1F/2017	C	B	0.5	2	1	1	2	1	0.5	>8	16	1
IZSVE/3300/1F/2017	F	B	0.5	>16	2	1	2	1	0.5	>8	8	0.25
IZSVE/3533/1F/2017	F	B	2	>16	<0,5	2	4	<0,5	1	>8	32	1
